# Supplementary material for: Motor cortex gliomas induces microstructural changes of large fiber tracts revealed by TBSS
Source: Sci Rep. 2020 Oct 9;10:16900. doi: 10.1038/s41598-020-73746-1 (PMC7547011; doi:10.1038/s41598-020-73746-1)
Supplement: Supplementary file 1 — Supplementary Information 1. [file 41598_2020_73746_MOESM1_ESM.xlsx]

## Sheet: supplementary_table1
Index	voxel size in total	region name	voxel size
1	1018	Splenium.of.corpus.callosum	785
		Body.of.corpus.callosum	134
		Posterior.corona.radiata.R	6
