# Supplementary material for: Motor cortex gliomas induces microstructural changes of large fiber tracts revealed by TBSS
Source: Sci Rep. 2020 Oct 9;10:16900. doi: 10.1038/s41598-020-73746-1 (PMC7547011; doi:10.1038/s41598-020-73746-1)
Supplement: Supplementary file 2 — Supplementary Information 2. [file 41598_2020_73746_MOESM2_ESM.xlsx]

## Sheet: supplementary_table2
Index	voxel size in total	region name	voxel size
1	33533	Splenium.of.corpus.callosum	2250
		Body.of.corpus.callosum	1542
		Superior.longitudinal.fasciculus.R	1481
		Genu.of.corpus.callosum	1206
		Superior.corona.radiata.R	1063
		Anterior.corona.radiata.R	891
		Anterior.corona.radiata.L	740
		Posterior.limb.of.internal.capsule.L	622
		Posterior.corona.radiata.R	610
		External.capsule.R	605
		Retrolenticular.part.of.internal.capsule.L	566
		Posterior.thalamic.radiation.(include.optic.radiation).L	565
		Posterior.thalamic.radiation.(include.optic.radiation).R	528
		Superior.longitudinal.fasciculus.L	485
		Retrolenticular.part.of.internal.capsule.R	471
		Posterior.limb.of.internal.capsule.R	427
		Anterior.limb.of.internal.capsule.R	396
		Sagittal.stratum.(include.inferior.longitidinal.fasciculus.and.inferior.fronto-occipital.fasciculus).R	380
		Sagittal.stratum.(include.inferior.longitidinal.fasciculus.and.inferior.fronto-occipital.fasciculus).L	374
		Inferior.fronto-occipital.fasciculus.L	317
		Inferior.fronto-occipital.fasciculus.R	311
		Anterior.limb.of.internal.capsule.L	297
		Posterior.corona.radiata.L	290
		Superior.corona.radiata.L	287
		Fornix.(cres)./.Stria.terminalis.(can.not.be.resolved.with.current.resolution).R	229
		External.capsule.L	189
		Cingulum.(cingulate.gyrus).R	129
2	1663	Middle.cerebellar.peduncle	442
		Corticospinal.tract.L	117
3	1078	Middle.cerebellar.peduncle	304
