# Supplementary material for: Motor cortex gliomas induces microstructural changes of large fiber tracts revealed by TBSS
Source: Sci Rep. 2020 Oct 9;10:16900. doi: 10.1038/s41598-020-73746-1 (PMC7547011; doi:10.1038/s41598-020-73746-1)
Supplement: Supplementary file 3 — Supplementary Information 3. [file 41598_2020_73746_MOESM3_ESM.xlsx]

## Sheet: supplementary_table3
Index	voxel size in total	region name	voxel size
1	29171	Anterior.corona.radiata.R	1376
		Superior.longitudinal.fasciculus.R	1232
		Splenium.of.corpus.callosum	1195
		Superior.corona.radiata.R	1162
		Genu.of.corpus.callosum	822
		Posterior.thalamic.radiation.(include.optic.radiation).L	594
		Posterior.corona.radiata.R	593
		Anterior.corona.radiata.L	544
		Posterior.limb.of.internal.capsule.R	508
		Anterior.limb.of.internal.capsule.R	475
		Retrolenticular.part.of.internal.capsule.R	475
		External.capsule.R	460
		Body.of.corpus.callosum	445
		Superior.longitudinal.fasciculus.L	404
		Inferior.fronto-occipital.fasciculus.L	385
		Anterior.limb.of.internal.capsule.L	384
		Retrolenticular.part.of.internal.capsule.L	348
		Inferior.fronto-occipital.fasciculus.R	337
		Middle.cerebellar.peduncle	331
		Sagittal.stratum.(include.inferior.longitidinal.fasciculus.and.inferior.fronto-occipital.fasciculus).L	298
		Posterior.thalamic.radiation.(include.optic.radiation).R	275
		Cingulum.(cingulate.gyrus).R	234
		Posterior.corona.radiata.L	231
		Pontine.crossing.tract.(a.part.of.MCP)	226
		External.capsule.L	219
		Posterior.limb.of.internal.capsule.L	184
		Corticospinal.tract.L	181
		Sagittal.stratum.(include.inferior.longitidinal.fasciculus.and.inferior.fronto-occipital.fasciculus).R	181
		Superior.corona.radiata.L	176
		Fornix.(cres)./.Stria.terminalis.(can.not.be.resolved.with.current.resolution).R	168
		Medial.lemniscus.L	130
		Fornix.(cres)./.Stria.terminalis.(can.not.be.resolved.with.current.resolution).L	120
		Tapetum.R	106
		Tapetum.L	102
