# Supplementary material for: Motor cortex gliomas induces microstructural changes of large fiber tracts revealed by TBSS
Source: Sci Rep. 2020 Oct 9;10:16900. doi: 10.1038/s41598-020-73746-1 (PMC7547011; doi:10.1038/s41598-020-73746-1)
Supplement: Supplementary file 4 — Supplementary Information 4. [file 41598_2020_73746_MOESM4_ESM.xlsx]

## Sheet: supplementary_table4
Index	voxel size in total	region name	voxel size
1	13297	Splenium.of.corpus.callosum	2125
		Body.of.corpus.callosum	1492
		Superior.longitudinal.fasciculus.R	696
		Posterior.limb.of.internal.capsule.L	648
		Genu.of.corpus.callosum	570
		Superior.longitudinal.fasciculus.L	470
		Retrolenticular.part.of.internal.capsule.L	447
		Posterior.thalamic.radiation.(include.optic.radiation).R	336
		Posterior.corona.radiata.R	250
		Sagittal.stratum.(include.inferior.longitidinal.fasciculus.and.inferior.fronto-occipital.fasciculus).L	231
		Posterior.corona.radiata.L	216
		Sagittal.stratum.(include.inferior.longitidinal.fasciculus.and.inferior.fronto-occipital.fasciculus).R	143
		Superior.corona.radiata.L	110
		Posterior.thalamic.radiation.(include.optic.radiation).L	105
